# Supplementary material for: Beyond the Pain: Rethinking Chronic Pain Management Through Integrated Therapeutic Approaches—A Systematic Review
Source: Int J Mol Sci. 2026 Jan 26;27(3):1231. doi: 10.3390/ijms27031231 (PMC12897678; doi:10.3390/ijms27031231)
Supplement: Supplementary file 1 [file ijms-27-01231-s001.zip]

Archive with 2 entries (2 files):
- PRISMA_2020_checklist TP.pdf
- PRISMA_2020_abstract_checklist TP.pdf
